# Supplementary material for: Specific Recognition of the 5′-Untranslated Region of West Nile Virus Genome by Human Innate Immune System
Source: Viruses. 2022 Jun 13;14(6):1282. doi: 10.3390/v14061282 (PMC9227302; doi:10.3390/v14061282)
Supplement: Supplementary file 1 [file viruses-14-01282-s001.zip]

Archive with 1 entries (1 files):
- viruses-1734629-supplementary.pdf
